# Supplementary material for: In Silico Discovery of Candidate Drugs against Covid-19
Source: Viruses. 2020 Apr 6;12(4):404. doi: 10.3390/v12040404 (PMC7232366; doi:10.3390/v12040404)
Supplement: Supplementary file 1 [file viruses-12-00404-s001.zip]

Archive with 1 entries (1 files):
- viruses-762257-supplementary.txt
