# Supplementary material for: In Silico Discovery of Candidate Drugs against Covid-19
Source: Viruses. 2020 Apr 6;12(4):404. doi: 10.3390/v12040404 (PMC7232366; doi:10.3390/v12040404)
Supplement: Supplementary file 1 [file viruses-12-00404-s001.zip › viruses-762257-supplementary.txt]

V1	V2
AARS	0.00514737810012544
ABCA3	0.000659200822202166
ABCB7	0.00111064331886945
ACACA	4,14E+07
ACP2	0.00464231220042377
ACPP	0.000367200899288322
ACSL1	8,52E+08
ACSL5	3,28E+05
ACSM3	1,87E+09
ACSS2	1,11E+09
ACSS3	1,23E+09
ACTR3C	0.000274063909102562
ADAMDEC1	0.000638651131967816
ADIPOR1	0.000758221824961103
ADK	0.000492212902555966
AES	0.00888280980274159
AFAP1L2	0.00656632726481998
AGR2	0.00538231855882243
AHCYL1	0.00230977163159851
AHCYL2	9,31E+09
AHRR	0.00733928850647514
AIFM1	5,73E+09
ALDH3B2	0.00246715635916628
ALDH6A1	0.000369521926400163
ALDOC	0.00042249745604872
ALG8	1,76E+09
ALPK1	0.00649986203872577
AMBP	0.0021484993844143
AMIGO2	0.000771497704560309
AMY2A	0.00764170955062271
ANGPTL1	0.00160389111379722
ANK3	0.0030572273561007
AP3B1	0.0061739988281837
AP4M1	0.00236344587166926
APBB1	0.00183901544694987
ARFGEF2	0.00258640051433456
ATIC	0.00198156237464953
ATP11A	0.00459346232067359
ATP2C2	0.000727805757302136
ATP6V0A1	0.00396131168190772
ATP6V0D2	0.00900022708693715
ATP6V1A	0.00802840356707657
ATP6V1H	0.0070132817117381
ATP8A1	0.000125291236674707
ATPAF1	0.000311030506041643
AZGP1	0.000768683637196732
BANK1	0.00513507034768512
BCAR1	0.00367903177046203
BCL2L14	0.001657385543953
BLNK	0.00288267887031601
BPNT1	0.00602211130294306
BRE	0.000148280882051655
C10orf58	5,25E+09
C10orf76	0.00482703018280617
C10orf91	0.00145037835755835
C11orf68	0.00972510597914145
C12orf24	0.00992584393752027
C14orf1	4,86E+08
C19orf54	0.00558714368006363
C1RL	0.00209397194767336
C1orf133	1,49E+09
C1orf210	0.000530653876387621
C1orf85	0.0077308775138909
C1orf97	0.0057864217397694
C20orf3	0.00594823229303065
C2orf18	0.004970322174358
C6orf211	0.00189046715455898
C6orf223	0.000442484720128533
C6orf62	0.0063930423248626
C7orf23	0.00427780106208142
C9orf3	0.00264883986325781
C9orf41	0.00188918236783153
C9orf91	0.00175606077311974
CACHD1	0.00414159837320183
CACNA2D2	0.00950534781459522
CADPS2	0.0083681638747426
CALR	0.0069555283843683
CAMKK2	0.00520028256747285
CAPN12	0.00730518294720373
CAPN7	0.00412593737766942
CAPN8	0.00374718269983165
CASC3	0.00273983766377039
CCDC107	0.00268916603301705
CCDC123	0.00614207642517917
CCDC85B	0.00799987944843972
CCT8	0.00460461956995384
CD200	0.00855334889884762
CDC14A	0.00532682751278624
CDK5RAP2	5,74E+09
CDK8	0.00777474565373648
CES3	0.000117880506762535
CFD	0.00446913377210256
CFTR	0.000148185995902717
CHCHD4	0.00850159612162282
CHI3L1	0.00532740158336908
CHST11	0.000391031103925021
CLPB	0.0078980084782736
CNOT1	0.00651319597454503
CNTROB	0.00504490836073779
COLEC12	0.00612564818318884
COPG	0.00177871538231367
COPZ1	0.00126967907347497
CPT2	0.00300119634277829
CREB3L1	0.00399807460401558
CREG1	0.000938322719217233
CRIP1	0.00795165957673483
CRIP2	5,34E+06
CRTAC1	0.000281167422022
CRYBA4	0.00912923000140564
CSF3R	0.000123333666537828
CSGALNACT1	0.00791588234669338
CSPG5	0.0027545917416858
CSRP1	0.00781016935855527
CST6	0.00220060461495653
CS	0.000233933740898973
CTBP2	0.000399429305047772
CTSZ	0.00451857810320355
CXCL17	0.00163574094857433
CYFIP2	0.00339635481953371
CYP1B1	8,36E+08
CYTH2	0.00139719528100324
DAAM1	0.00126142625495218
DACT3	0.00434555717094387
DAP3	0.00908137694889888
DARS2	6,86E+09
DBI	0.00116275282844214
DDAH2	0.00480099574532122
DENND2A	0.00239779416827601
DEPDC6	0.00103680648416282
DERL2	0.00621431382836635
DHCR24	3,26E+09
DHCR7	0.00120066931914908
DHODH	0.00210674206065065
DHRS12	0.000311949771871323
DHTKD1	1,55E+09
DIXDC1	0.00660618783641009
DLGAP4	0.00478426284954825
DMXL1	0.00318332971009827
DNAJB11	0.00879912164612584
DPYD	0.00313222460501139
DPYSL3	0.00650821246197042
DTWD2	0.00503306157210259
DYM	0.00460771313761699
DYNC1I1	0.00828744899572476
DYNLL1	0.0044609950163006
EBF4	0.00486779024008266
ECHS1	0.00106456708978131
ECM2	0.00281861752452706
EDEM1	1,39E+09
EGFL8	0.00547751908063843
EGF	1,11E+09
EIF3L	0.00373307940899359
ELF2	0.00559276893141947
ELF5	0.000132389894625939
ELOVL6	0.00466214415807498
ENTPD3	0.00221484775736824
EPB41	6,87E+09
EPHX1	4,76E+07
EPN2	0.00263379461906954
EPRS	0.00166731740513981
ERG	0.00618329864445966
ERP29	6,29E+09
ESYT3	0.00415177272065748
ETFA	0.000630224275697033
ETFDH	2,17E+09
FAH	0.00200329080618111
FAM126A	0.00613381969722049
FAM131A	0.00391603007826502
FAM13A	0.00928947311994754
FAM20A	0.00404712956449904
FAM84A	0.00767506866172796
FASN	0.000552073291325339
FBXO27	0.0032832152121407
FHIT	0.0013789290846713
FHL1	0.000445677439482317
FH	0.000743856461631776
FNIP2	0.000368281494619094
FRMD6	0.00688013519156438
FUCA1	0.0077614825139265
FUT3	0.00625012252183366
FZD5	0.00121631387504451
GAB2	0.000429468221927465
GALE	0.00173148537659751
GALNT12	0.00880303708052521
GANAB	0.00815044886334437
GANC	0.00876585639243066
GAS2L1	0.00335776323796244
GAS6	0.00383718167311997
GFOD2	0.00046077410760037
GLTP	0.00127895191248006
GOLT1A	0.00410164417697256
GPAM	0.00601147363282539
GPC3	0.00720193207307007
GPC4	0.00363211758525694
GPR110	0.000139510812193766
GPR137B	0.00961840704298877
GSDMC	0.0052039425227397
GSPT2	0.000126492270158929
GSTA4	9,25E+07
GTF2F2	0.00246879273482126
GTF2I	0.00971016333145602
GUF1	0.00828145561986293
HCFC1R1	0.00637132632048498
HDAC3	0.00973450050069857
HEATR3	0.00423722380653446
HES4	9,46E+08
HFE	0.0041368043875436
HGD	5,91E+07
HHIP	0.000135910740127754
HIST1H2BJ	0.00900352293990814
HMGCS1	0.000215748177630148
HMGN1	0.00369977380785569
HNRNPA1L2	0.00232721973245242
HOXB5	0.00556128907477893
HPN	0.00170713318723292
HPR	0.00024723442856045
HRSP12	0.00772153980158841
HR	0.00944782660324561
HSD17B14	0.00131310426899001
HSD17B4	1,09E+07
HSF2BP	0.00371341243613155
HSP90B1	0.00415495573799429
HSPA4	0.00113264704252947
HSPA9	0.00553699000990893
HSPB2	0.00943008210470886
HTRA4	0.00526514416298562
ICK	0.00737356200129691
IDE	0.000656980796498008
IDH1	0.00163959366229927
IDH2	0.00373326781228855
IL2RA	0.00931758232769742
ILK	0.00348169383321917
IMPDH2	0.000941996862350969
IRS1	0.00262399325853901
ISYNA1	0.009889602080279
ITGB6	0.00461302871496017
ITPR2	0.000258825242083427
ITSN2	0.00522492908665129
IVD	0.00488964509743317
KCNK17	0.00922084050784777
KCNQ1	0.000376816072573005
KCTD12	0.00623645000629591
KCTD15	0.00287476368658801
KIAA0174	0.00627261601054396
KIAA0368	0.00344258687219856
KIAA1324L	2,08E+07
KIAA1908	0.00582655610288074
KLHL12	0.00759027477549412
L2HGDH	0.00164927271785986
LAMP3	0.000111937257692762
LAYN	0.000512734213584887
LGI3	0.00127070909193128
LGMN	0.00602598646251851
LILRB4	0.00593044259123721
LMCD1	0.00245938730479223
LOC100130776	0.00780148727106544
LOC100130987	0.00590386283275568
LOC550112	0.00113788202484821
LONP2	0.000173187105870554
LPCAT1	0.000435397925075076
LQK1	0.00340934919457503
LRRK2	2,30E+06
LSS	0.00169865175914641
LTF	0.00530618996226906
M6PR	0.00671778982328064
MACROD2	0.00649419059238765
MANBA	0.00135961501480786
MAP7D3	0.00292163283425784
MAPK12	0.00878728368116111
MARK1	0.00366672729303197
MATN3	0.00593586437269056
MBIP	0.000240653992370277
MCCC1	1,88E+09
MCCC2	7,51E+07
MDM2	0.00229136844759825
MERTK	0.00148930116830104
MFRP	0.00572644991953264
MFSD1	0.00572667377692659
MFSD2A	0.000367954926530523
MFSD6	0.00458641273487226
MGC42105	0.00459264258563352
MGST1	3,46E+09
MIA2	0.00950819816684367
MLH1	0.0078752582448498
MOSC1	0.000337758375327457
MPP2	0.00724111111028192
MPZL2	0.00256070435505973
MSRB3	0.00864203274921804
MTRR	0.00144841032822596
MTUS1	0.00345142575403212
MUC1	0.00780928501501021
MUC6	0.00830036182680116
MVP	0.0053711928270499
MYCT1	0.00960365868585633
NAALADL2	0.00174987509410007
NAB1	0.00985407054375798
NCALD	0.00456285335216089
NDUFB10	0.00564602791831836
NDUFS1	0.00506631675132341
NDUFV3	0.00152786907487723
NECAB3	0.00844504827966031
NECAP1	0.0026392310961425
NHLRC3	0.00513717002901304
NIPSNAP1	0.00795556241362338
NME3	0.00858470704318037
NOX4	0.00791254865066704
NPC1	0.00732270308475069
NPC2	0.00452121395947636
NQO1	0.00932055648564845
NRD1	0.00775957069879052
NRN1L	0.0071146500683863
NSF	0.00875095069253229
NTN4	0.00419246573547616
NUBP1	0.0097007318071709
NUDT5	0.00013298492428504
NUTF2	0.00858968076698541
OASL	0.00158102598990206
ORM2	0.00180307428368698
PAAF1	0.00951273045480239
PABPC1	0.00354464901552021
PABPC4	0.00322342354395921
PALMD	0.000454354077016772
PARM1	0.000479580542667613
PARN	0.0072019276797759
PAXIP1	0.00358597102627556
PBRM1	0.00138762215665222
PCBD1	0.00223498337689243
PCDH17	0.00179579270428554
PCP4L1	0.000324793757333408
PDCD1LG2	0.00939285886170715
PDE6G	0.00416311669744163
PDHX	0.00745112930894631
PDIA3	0.0050643698027808
PDLIM2	0.00273771161643177
PDLIM3	0.00210819945727492
PDLIM7	0.00305721725696539
PDXDC1	0.00494167041924354
PEG3	0.00231179256086311
PEX7	0.00789169606002638
PFKFB2	0.00250829651656126
PGAP1	0.00306746097897159
PI3	0.00723257507468977
PID1	0.000706439817020232
PIGB	0.00119938583804591
PIGR	2,11E+09
PITRM1	0.00704778526129957
PKD2	0.00666436614747168
PKIG	0.0036061971742205
PLA2G7	0.00412848783772524
PLCXD1	0.00169896916544854
PLEKHM3	0.00627709759042716
PLUNC	0.00212266020481078
PNKD	0.00934940072142298
PON1	0.00198630887925466
PON2	0.00566414126590598
PON3	0.00101436224613671
POU2F3	0.0030817762781008
PPA2	0.003179690520557
PPFIA3	0.00585054983825506
PPP1R1B	0.00632221160251367
PPP1R1C	0.00571640660292561
PPP1R9A	0.00818058428373458
PPT2	0.00057185455608133
PPYR1	0.00301261120248242
PRDX6	0.000386966580390169
PRKCDBP	0.00323206590850478
PRR5L	0.00768608641457758
PSMC5	0.00799576520456258
PTPN13	0.00165692156208563
PTPN4	0.00672455728760024
PTPRJ	7,70E+09
PXMP4	0.00625484438115764
RAB20	0.00801873350772375
RAB38	0.000173364937906095
RASGRF1	0.0021060475105279
RASSF4	0.00181154262486372
RCOR1	0.00226987922081889
RDH11	0.00111293961868286
RFX5	0.000171344577964305
ROS1	6,02E+08
RPN2	0.00223117875810575
RUSC1	0.00970053267308635
S100A14	0.00451901414754241
SCD	0.00665529440090262
SCN1A	0.000574613031250726
SCPEP1	0.00620026105964477
SCTR	0.000294098319410185
SCYL2	0.00411779888032138
SDCCAG8	0.00294271549031966
SEC22B	5,01E+09
SEC23B	0.00329573304000053
SEC63	0.00738738692441387
SECISBP2L	0.000710653405914474
SELENBP1	0.000947653399259396
SEMA4A	4,51E+09
SEPT11	0.00270684294783496
SERINC5	0.00610541220510985
SEZ6L2	0.00639711943127397
SFRS9	0.00953046967248072
SFTA3	0.00274023974549675
SFTPA1	0.00248232080503241
SFTPA2	0.00656892636177631
SFTPD	0.000247137154514299
SFXN1	0.00725638563836362
SFXN2	0.000309590645774183
SFXN4	0.00647606131706802
SGCD	0.00647622982696916
SHMT1	0.00178869184139829
SIAE	0.00174183022694097
SIGLEC7	0.00912451057323915
SIL1	0.00195985638412566
SLAIN1	0.00868320040369541
SLAMF7	0.00967733157951089
SLAMF8	0.00515982105587343
SLC16A12	0.00224229534643494
SLC1A2	0.000346669027900592
SLC1A3	0.00817072364602689
SLC22A17	0.00754974069979841
SLC22A3	1,24E+09
SLC25A16	0.00896604938859857
SLC26A11	0.00171675145029382
SLC33A1	0.00928676620618862
SLC34A2	0.000728834387286437
SLC39A11	0.000554716351141904
SLC39A13	0.00749018914217703
SLC46A1	0.000741942492324288
SLC46A3	0.00388109555371918
SLC5A1	0.00588905116804006
SLC7A11	0.00606284810715585
SLFN11	0.00324546724046648
SMPDL3A	0.00487815379630163
SMYD2	0.00726386445568084
SND1	0.00156758293137171
SNX27	0.00668647213328954
SNX29	0.00574200616290366
SNX30	0.000225767362271423
SPG21	0.00487676404704862
SPON2	0.00699615234335527
SQRDL	0.00551622835654375
SREBF2	0.00681264977961127
SRP54	4,88E+09
ST6GALNAC6	0.00145303016842657
STRADB	0.00162920986170922
SUCLG2	0.000903608845911563
SULT1C2	0.000108749448351819
SUN1	0.00260175731702272
SUSD1	0.000346376429155804
SYNRG	0.000227944275961844
TAGLN2	0.00292281590281918
TANC1	0.00742375322139921
TAOK3	0.000325934522016791
TAX1BP3	0.00562410651404166
TBC1D24	0.00727335475723856
TBCB	6,31E+09
TCEA2	0.00419772449352296
TCEAL7	0.000994153506794104
TCEB3	0.00229855863356176
TCF4	0.0062441530775228
TDRKH	0.000127094403326256
TFCP2L1	0.00810281001268298
TGS1	0.00116478272520437
THAP10	0.00536982547440212
TIAM2	0.00406299433771773
TIFAB	0.00812972272714862
TIGD2	0.00994684804379586
TLCD1	0.00116834439734115
TLR2	0.000177701406367525
TLR5	0.00808040623971173
TM7SF2	0.00218257739645678
TMEM106A	0.00184430876596209
TMEM121	0.000641280492677643
TMEM132A	0.00326594726635498
TMEM136	0.00368731452652149
TMEM138	0.00649821184712795
TMEM144	0.00140780134910745
TMEM164	0.000358091535052729
TMEM180	0.00242141757589187
TMEM192	0.00636502014538998
TMEM214	0.0057081602515745
TMEM27	0.000636003888799586
TMEM30A	0.00622344395272445
TMEM43	0.00290458568799412
TMEM63B	0.0055839942435818
TMEM65	0.00724784484648122
TMEM69	0.00110510915244721
TMEM87A	0.00183719811913141
TMEM92	6,73E+09
TMEM97	6,32E+09
TNFRSF8	0.00428016214453075
TNFSF13B	0.00672370570918224
TNIK	5,94E+09
TRIM22	0.00360467990276137
TRPC1	0.00499589317738014
TRPM2	0.00975387299404007
TSHZ3	0.00842915730155047
TSPAN2	0.000915599025031799
TSTA3	0.0068389266427582
TTC39A	0.0012792103658994
TTC3	0.000707103304778522
TTC5	0.00339177545154934
TTLL11	0.00118443604262675
TUBA1A	0.00205856189753861
TYW1	0.00965801048354376
UBR1	0.00791917195872083
USO1	0.00134726220309789
USP44	0.00162895032311816
VEPH1	0.000303536278994709
VPS39	0.0013050874693914
VPS41	0.00704424873840237
VTI1B	0.00468571391662942
WDR13	0.00144429981291849
ZCCHC12	0.00908001791253743
ZNF117	0.0031450348891533
ZNF229	0.00438639947932384
ZNF250	0.00567383128889731
ZNF280C	0.00271524992883565
ZNF385B	0.000431524645400971
ZNF461	0.00632907412821893
ZNF542	0.00168449520951741
ZNF599	0.00898368618050549
ZNF649	0.00333670483214976
ZNF688	0.00357924470619708
ZNF702P	0.00732331570071088
ZNF710	0.00567049840100342
ZNF71	0.00355777550171954
ZSCAN18	2,66E+09
